# Supplementary material for: Confirmed Cases of Ophidiomycosis in Museum Specimens from as Early as 1945, United States
Source: Emerg Infect Dis. 2021 Jul;27(7):1986–9. doi: 10.3201/eid2707.204864 (PMC8237876; doi:10.3201/eid2707.204864)
Supplement: Appendix 1 — Additional data about confirmed cases of ophidiomycosis in museum specimens from as early as 1945, United States [file 20-4864-Techapp-s1.xlsx]

## Sheet: Sheet1
Article DOI: https://doi.org/10.3201/eid2707.204864
Confirmed Cases of Ophidiomycosis in Museum Specimens from as Early as 1945, United States
Appendix 1 Table. Museum specimens examined for the presence of clinical signs consistent with ophidiomycosis, United States
Accession Number	Museum Collection	Host Species	Host Family	State Collected	Date Collected	Ophidiomycosis Clinical Signs	Ophidiomycosis Histology*	Ophidiomyces ophidiicola ITS PCR†	Ophidiomyces ophidiicola nad1 PCR†	Ophidiomycosis Diagnosis‡
UWZH 17561	University of Wisconsin Zoology Museum	Agkistrodon contortrix	Viperidae	TX	6/9/1941	No	NA	NA	NA	NA
UWZH 17562	University of Wisconsin Zoology Museum	Agkistrodon contortrix	Viperidae	AL	4/15/1963	No	NA	NA	NA	NA
UWZH 17599	University of Wisconsin Zoology Museum	Agkistrodon contortrix	Viperidae	AL	4/28/1963	No	NA	NA	NA	NA
UWZH 22898	University of Wisconsin Zoology Museum	Agkistrodon contortrix	Viperidae	KS	1970's	No	NA	NA	NA	NA
UWZH 22899	University of Wisconsin Zoology Museum	Agkistrodon contortrix	Viperidae	KS	1970's	No	NA	NA	NA	NA
UWZH 21045	University of Wisconsin Zoology Museum	Agkistrodon contortrix	Viperidae	TN	4/13/1973	No	NA	NA	NA	NA
UWZH 21046	University of Wisconsin Zoology Museum	Agkistrodon contortrix	Viperidae	TN	4/13/1973	No	NA	NA	NA	NA
UWZH 21047	University of Wisconsin Zoology Museum	Agkistrodon contortrix	Viperidae	TN	4/13/1973	No	NA	NA	NA	NA
UWZH 23932	University of Wisconsin Zoology Museum	Agkistrodon contortrix	Viperidae	TN	4/13/1973	Yes	NA	NA	NA	possible ophidiomycosis
UWZH 21044	University of Wisconsin Zoology Museum	Agkistrodon contortrix	Viperidae	TN	9/9/1973	No	NA	NA	NA	NA
UWZH 9797	University of Wisconsin Zoology Museum	Crotalus horridus	Viperidae	WI	5/15/1902	No	NA	NA	NA	NA
UWZH 9798	University of Wisconsin Zoology Museum	Crotalus horridus	Viperidae	WI	5/15/1902	No	NA	NA	NA	NA
UWZH 2300	University of Wisconsin Zoology Museum	Crotalus horridus	Viperidae	WI	1920	No	NA	NA	NA	NA
UWZH 2301	University of Wisconsin Zoology Museum	Crotalus horridus	Viperidae	WI	1920	No	NA	NA	NA	NA
UWZH 2302	University of Wisconsin Zoology Museum	Crotalus horridus	Viperidae	WI	1920	No	NA	NA	NA	NA
UWZH 2303	University of Wisconsin Zoology Museum	Crotalus horridus	Viperidae	WI	1920	No	NA	NA	NA	NA
UWZH 20183	University of Wisconsin Zoology Museum	Crotalus horridus	Viperidae	WI	May 1957	No	NA	NA	NA	NA
UWZH 17571	University of Wisconsin Zoology Museum	Crotalus horridus	Viperidae	VA	1958	No	NA	NA	NA	NA
UWZH 22773	University of Wisconsin Zoology Museum	Crotalus horridus	Viperidae	WI	Aug 1958	Yes	positive	positive	positive	confirmed ophidiomycosis
UWZH 20367	University of Wisconsin Zoology Museum	Crotalus horridus	Viperidae	WI	9/26/1969	No	NA	NA	NA	NA
UWZH 22835	University of Wisconsin Zoology Museum	Crotalus horridus	Viperidae	WI	1971	No	NA	NA	NA	NA
UWZH 23927	University of Wisconsin Zoology Museum	Crotalus horridus	Viperidae	TN	4/13/1973	Yes	positive	negative	negative	apparent ophidiomycosis
UWZH 23928	University of Wisconsin Zoology Museum	Crotalus horridus	Viperidae	TN	4/13/1973	Yes	NA	NA	NA	possible ophidiomycosis
UWZH 23930	University of Wisconsin Zoology Museum	Crotalus horridus	Viperidae	TN	4/13/1973	Yes	positive	negative	negative	apparent ophidiomycosis
UWZH 6138	University of Wisconsin Zoology Museum	Sistrurus catenatus	Viperidae	WI	Aug 1927	No	NA	NA	NA	NA
UWZH 13011	University of Wisconsin Zoology Museum	Sistrurus catenatus	Viperidae	WI	6/8/1947	No	NA	NA	NA	NA
UWZH 22800	University of Wisconsin Zoology Museum	Sistrurus catenatus	Viperidae	WI	fall 1953	No	NA	NA	NA	NA
UWZH 22776	University of Wisconsin Zoology Museum	Sistrurus catenatus	Viperidae	WI	Aug 1954	No	NA	NA	NA	NA
UWZH 19053	University of Wisconsin Zoology Museum	Sistrurus miliarius	Viperidae	FL	Nov 1959	No	NA	NA	NA	NA
UWZH 22768	University of Wisconsin Zoology Museum	Sistrurus catenatus	Viperidae	WI	Jul 1960	No	NA	NA	NA	NA
UWZH 17368	University of Wisconsin Zoology Museum	Sistrurus catenatus	Viperidae	WI	4/20/1962	No	NA	NA	NA	NA
UWZH 17584	University of Wisconsin Zoology Museum	Sistrurus catenatus	Viperidae	WI	8/15/1962	No	NA	NA	NA	NA
UWZH 24066	University of Wisconsin Zoology Museum	Sistrurus catenatus	Viperidae	WI	Aug 1969	No	NA	NA	NA	NA
UWZH 20391	University of Wisconsin Zoology Museum	Sistrurus catenatus	Viperidae	WI	5/21/1970	No	NA	NA	NA	NA
UWZH 20348	University of Wisconsin Zoology Museum	Sistrurus catenatus	Viperidae	WI	before 2/18/1971	No	NA	NA	NA	NA
UWZH 23944	University of Wisconsin Zoology Museum	Sistrurus catenatus	Viperidae	WI	Aug 1971	No	NA	NA	NA	NA
UWZH 23946	University of Wisconsin Zoology Museum	Sistrurus catenatus	Viperidae	WI	Sep 1971	No	NA	NA	NA	NA
UWZH 22857	University of Wisconsin Zoology Museum	Sistrurus catenatus	Viperidae	WI	8/6/1976	No	NA	NA	NA	NA
UWZH 23899	University of Wisconsin Zoology Museum	Sistrurus catenatus	Viperidae	WI	9/8/1993	No	NA	NA	NA	NA
UWZH 24323	University of Wisconsin Zoology Museum	Sistrurus catenatus	Viperidae	WI	mid-Apr 2007	No	NA	NA	NA	NA
UWZH 23903	University of Wisconsin Zoology Museum	Micrurus tener	Elapidae	TX	1968	No	NA	NA	NA	NA
UWZH 22757	University of Wisconsin Zoology Museum	Carphophis amoenus	Colubridae	MD	9/3/1962	No	NA	NA	NA	NA
UWZH 22758	University of Wisconsin Zoology Museum	Carphophis amoenus	Colubridae	MD	Sep 1962	No	NA	NA	NA	NA
UWZH 19060	University of Wisconsin Zoology Museum	Carphophis sp.	Colubridae	AR	4/7/1956	No	NA	NA	NA	NA
UWZH 13833	University of Wisconsin Zoology Museum	Cemophora coccinea	Colubridae	FL	1945	Yes	positive	negative	positive	confirmed ophidiomycosis
UWZH 19064	University of Wisconsin Zoology Museum	Coluber constrictor	Colubridae	WI	1956	Yes	NA	NA	NA	possible ophidiomycosis
UWZH 19063	University of Wisconsin Zoology Museum	Coluber constrictor	Colubridae	WI	10/18/1958	No	NA	NA	NA	NA
UWZH 17362	University of Wisconsin Zoology Museum	Coluber constrictor	Colubridae	WI	1963	No	NA	NA	NA	NA
UWZH 22872	University of Wisconsin Zoology Museum	Coluber constrictor	Colubridae	FL	3/28/1965	No	NA	NA	NA	NA
UWZH 20373	University of Wisconsin Zoology Museum	Coluber constrictor	Colubridae	OH	4/4/1968	No	NA	NA	NA	NA
UWZH 21194	University of Wisconsin Zoology Museum	Coluber constrictor	Colubridae	WI	Sep 1968	No	NA	NA	NA	NA
UWZH 22851	University of Wisconsin Zoology Museum	Coluber constrictor	Colubridae	WI	early 1970's	No	NA	NA	NA	NA
UWZH 22852	University of Wisconsin Zoology Museum	Coluber constrictor	Colubridae	WI	early 1970's	No	NA	NA	NA	NA
UWZH 20890	University of Wisconsin Zoology Museum	Coluber constrictor	Colubridae	WI	Sep 1971	No	NA	NA	NA	NA
UWZH 20897	University of Wisconsin Zoology Museum	Coluber constrictor	Colubridae	WI	9/2/1971	No	NA	NA	NA	NA
UWZH 23951	University of Wisconsin Zoology Museum	Coluber constrictor	Colubridae	WI	10/15/1972	No	NA	NA	NA	NA
UWZH 22560	University of Wisconsin Zoology Museum	Coluber constrictor	Colubridae	WI	7/29/1983	No	NA	NA	NA	NA
UWZH 22771	University of Wisconsin Zoology Museum	Diadophis punctatus	Colubridae	WI	8/15/1956	No	NA	NA	NA	NA
UWZH 22769	University of Wisconsin Zoology Museum	Diadophis punctatus	Colubridae	WI	Sep 1958	No	NA	NA	NA	NA
UWZH 19058	University of Wisconsin Zoology Museum	Diadophis punctatus	Colubridae	WI	6/6/1959	No	NA	NA	NA	NA
UWZH 17397	University of Wisconsin Zoology Museum	Diadophis punctatus	Colubridae	OK	9/20/1960	No	NA	NA	NA	NA
UWZH 22798	University of Wisconsin Zoology Museum	Diadophis punctatus	Colubridae	WI	4/28/1961	No	NA	NA	NA	NA
UWZH 22870	University of Wisconsin Zoology Museum	Diadophis punctatus	Colubridae	FL	3/31/1965	No	NA	NA	NA	NA
UWZH 24188	University of Wisconsin Zoology Museum	Diadophis punctatus	Colubridae	MD	5/8/1965	No	NA	NA	NA	NA
UWZH 22753	University of Wisconsin Zoology Museum	Diadophis punctatus	Colubridae	VA	5/18/1967	No	NA	NA	NA	NA
UWZH 20370	University of Wisconsin Zoology Museum	Diadophis punctatus	Colubridae	OH	4/4/1968	No	NA	NA	NA	NA
UWZH 20398	University of Wisconsin Zoology Museum	Diadophis punctatus	Colubridae	WI	7/16/1969	No	NA	NA	NA	NA
UWZH 22618	University of Wisconsin Zoology Museum	Diadophis punctatus	Colubridae	WI	5/22/1971	No	NA	NA	NA	NA
UWZH 23933	University of Wisconsin Zoology Museum	Diadophis punctatus	Colubridae	VA	May 1974	Yes	NA	NA	NA	possible ophidiomycosis
UWZH 22754	University of Wisconsin Zoology Museum	Diadophis punctatus	Colubridae	WI	Jul 1974	No	NA	NA	NA	NA
UWZH 23980	University of Wisconsin Zoology Museum	Diadophis punctatus	Colubridae	WI	10/5/1975	No	NA	NA	NA	NA
UWZH 22548	University of Wisconsin Zoology Museum	Diadophis punctatus	Colubridae	WI	9/23/1982	No	NA	NA	NA	NA
UWZH 24331	University of Wisconsin Zoology Museum	Diadophis punctatus	Colubridae	WI	10/11/2008	No	NA	NA	NA	NA
UWZH 9349	University of Wisconsin Zoology Museum	Heterodon platyrhinos	Colubridae	WI	5/12/1932	No	NA	NA	NA	NA
UWZH 17408	University of Wisconsin Zoology Museum	Heterodon platyrhinos	Colubridae	WI	7/7/1950	No	NA	NA	NA	NA
UWZH 24115	University of Wisconsin Zoology Museum	Heterodon platyrhinos	Colubridae	WI	8/9/1955	No	NA	NA	NA	NA
UWZH 16663	University of Wisconsin Zoology Museum	Heterodon platyrhinos	Colubridae	WI	9/2/1958	No	NA	NA	NA	NA
UWZH 22788	University of Wisconsin Zoology Museum	Heterodon platyrhinos	Colubridae	WI	fall 1960	No	NA	NA	NA	NA
UWZH 24149	University of Wisconsin Zoology Museum	Heterodon platyrhinos	Colubridae	MD	5/2/1964	No	NA	NA	NA	NA
UWZH 17383	University of Wisconsin Zoology Museum	Heterodon platyrhinos	Colubridae	WI	9/7/1964	No	NA	NA	NA	NA
UWZH 17381	University of Wisconsin Zoology Museum	Heterodon platyrhinos	Colubridae	WI	9/20/1964	No	NA	NA	NA	NA
UWZH 18905	University of Wisconsin Zoology Museum	Heterodon platyrhinos	Colubridae	WI	6/9/1965	No	NA	NA	NA	NA
UWZH 20387	University of Wisconsin Zoology Museum	Heterodon platyrhinos	Colubridae	WI	6/12/1970	No	NA	NA	NA	NA
UWZH 23947	University of Wisconsin Zoology Museum	Heterodon platyrhinos	Colubridae	WI	9/12/1976	No	NA	NA	NA	NA
UWZH 23918	University of Wisconsin Zoology Museum	Heterodon platyrhinos	Colubridae	WI	8/28/1991	No	NA	NA	NA	NA
UWZH 23923	University of Wisconsin Zoology Museum	Heterodon platyrhinos	Colubridae	WI	5/29/1992	No	NA	NA	NA	NA
UWZH 22684	University of Wisconsin Zoology Museum	Lampropeltis calligaster	Colubridae	MO	7/8/1965	No	NA	NA	NA	NA
UWZH 21048	University of Wisconsin Zoology Museum	Lampropeltis sp.	Colubridae	TN	9/23/1973	No	NA	NA	NA	NA
UWZH 21042	University of Wisconsin Zoology Museum	Lampropeltis sp.	Colubridae	TN	11/4/1973	No	NA	NA	NA	NA
UWZH 9794	University of Wisconsin Zoology Museum	Lampropeltis triangulum	Colubridae	WI	6/2/1901	No	NA	NA	NA	NA
UWZH 9793	University of Wisconsin Zoology Museum	Lampropeltis triangulum	Colubridae	MI	Aug 1901	No	NA	NA	NA	NA
UWZH 9792	University of Wisconsin Zoology Museum	Lampropeltis triangulum	Colubridae	WI	8/23/1901	No	NA	NA	NA	NA
UWZH 9787	University of Wisconsin Zoology Museum	Lampropeltis triangulum	Colubridae	WI	9/28/1901	No	NA	NA	NA	NA
UWZH 1863	University of Wisconsin Zoology Museum	Lampropeltis triangulum	Colubridae	WI	1908	No	NA	NA	NA	NA
UWZH 1862	University of Wisconsin Zoology Museum	Lampropeltis triangulum	Colubridae	WI	1909	No	NA	NA	NA	NA
UWZH 1879	University of Wisconsin Zoology Museum	Lampropeltis triangulum	Colubridae	WI	1919	No	NA	NA	NA	NA
UWZH 2097	University of Wisconsin Zoology Museum	Lampropeltis triangulum	Colubridae	WI	6/18/1920	No	NA	NA	NA	NA
UWZH 4346	University of Wisconsin Zoology Museum	Lampropeltis triangulum	Colubridae	WI	6/24/1923	No	NA	NA	NA	NA
UWZH 4355	University of Wisconsin Zoology Museum	Lampropeltis triangulum	Colubridae	WI	9/25/1923	No	NA	NA	NA	NA
UWZH 4897	University of Wisconsin Zoology Museum	Lampropeltis triangulum	Colubridae	WI	1926	No	NA	NA	NA	NA
UWZH 4898	University of Wisconsin Zoology Museum	Lampropeltis triangulum	Colubridae	WI	1927	No	NA	NA	NA	NA
UWZH 6722	University of Wisconsin Zoology Museum	Lampropeltis triangulum	Colubridae	WI	9/15/1930	No	NA	NA	NA	NA
UWZH 6776	University of Wisconsin Zoology Museum	Lampropeltis triangulum	Colubridae	WI	12/5/1933	No	NA	NA	NA	NA
UWZH 11600	University of Wisconsin Zoology Museum	Lampropeltis triangulum	Colubridae	WI	6/1/1939	No	NA	NA	NA	NA
UWZH 13542	University of Wisconsin Zoology Museum	Lampropeltis triangulum	Colubridae	WI	Jun 1947	No	NA	NA	NA	NA
UWZH 13543	University of Wisconsin Zoology Museum	Lampropeltis triangulum	Colubridae	WI	Jun 1947	No	NA	NA	NA	NA
UWZH 17367	University of Wisconsin Zoology Museum	Lampropeltis triangulum	Colubridae	WI	6/8/1953	No	NA	NA	NA	NA
UWZH 22772	University of Wisconsin Zoology Museum	Lampropeltis triangulum	Colubridae	WI	Sep 1954	No	NA	NA	NA	NA
UWZH 24158	University of Wisconsin Zoology Museum	Lampropeltis triangulum	Colubridae	WI	3/1/1956	No	NA	NA	NA	NA
UWZH 24135	University of Wisconsin Zoology Museum	Lampropeltis triangulum	Colubridae	WI	6/5/1958	No	NA	NA	NA	NA
UWZH 20154	University of Wisconsin Zoology Museum	Lampropeltis triangulum	Colubridae	WI	10/8/1960	No	NA	NA	NA	NA
UWZH 17365	University of Wisconsin Zoology Museum	Lampropeltis triangulum	Colubridae	WI	5/14/1963	No	NA	NA	NA	NA
UWZH 17366	University of Wisconsin Zoology Museum	Lampropeltis triangulum	Colubridae	WI	10/15/1963	No	NA	NA	NA	NA
UWZH 18911	University of Wisconsin Zoology Museum	Lampropeltis triangulum	Colubridae	WI	9/20/1964	No	NA	NA	NA	NA
UWZH 17371	University of Wisconsin Zoology Museum	Lampropeltis triangulum	Colubridae	WI	9/21/1964	No	NA	NA	NA	NA
UWZH 20194	University of Wisconsin Zoology Museum	Lampropeltis triangulum	Colubridae	WI	11/21/1968	No	NA	NA	NA	NA
UWZH 20192	University of Wisconsin Zoology Museum	Lampropeltis triangulum	Colubridae	WI	Apr 1969	No	NA	NA	NA	NA
UWZH 20896	University of Wisconsin Zoology Museum	Lampropeltis triangulum	Colubridae	WI	11/18/1970	No	NA	NA	NA	NA
UWZH 20889	University of Wisconsin Zoology Museum	Lampropeltis triangulum	Colubridae	WI	6/26/1971	No	NA	NA	NA	NA
UWZH 23934	University of Wisconsin Zoology Museum	Lampropeltis triangulum	Colubridae	WI	10/27/1974	No	NA	NA	NA	NA
UWZH 23938	University of Wisconsin Zoology Museum	Lampropeltis triangulum	Colubridae	WI	9/15/1975	No	NA	NA	NA	NA
UWZH 24130	University of Wisconsin Zoology Museum	Lampropeltis triangulum	Colubridae	WI	10/9/1981	No	NA	NA	NA	NA
UWZH 22583	University of Wisconsin Zoology Museum	Lampropeltis triangulum	Colubridae	WI	4/25/1982	Yes	positive	negative	negative	apparent ophidiomycosis
UWZH 24120	University of Wisconsin Zoology Museum	Lampropeltis triangulum	Colubridae	WI	10/20/1991	No	NA	NA	NA	NA
UWZH 9718	University of Wisconsin Zoology Museum	Nerodia sipedon	Colubridae	WI	6/16/1901	No	NA	NA	NA	NA
UWZH 9719	University of Wisconsin Zoology Museum	Nerodia sipedon	Colubridae	WI	6/16/1901	No	NA	NA	NA	NA
UWZH 9720	University of Wisconsin Zoology Museum	Nerodia sipedon	Colubridae	WI	6/16/1901	No	NA	NA	NA	NA
UWZH 2060	University of Wisconsin Zoology Museum	Nerodia sipedon	Colubridae	WI	7/21/1907	No	NA	NA	NA	NA
UWZH 2061	University of Wisconsin Zoology Museum	Nerodia sipedon	Colubridae	WI	7/21/1907	No	NA	NA	NA	NA
UWZH 9907	University of Wisconsin Zoology Museum	Nerodia sipedon	Colubridae	WI	10/15/1908	No	NA	NA	NA	NA
UWZH 2360	University of Wisconsin Zoology Museum	Nerodia sipedon	Colubridae	WI	7/27/1920	No	NA	NA	NA	NA
UWZH 2369	University of Wisconsin Zoology Museum	Nerodia sipedon	Colubridae	WI	7/27/1920	No	NA	NA	NA	NA
UWZH 5143	University of Wisconsin Zoology Museum	Nerodia sipedon	Colubridae	WI	7/21/1924	No	NA	NA	NA	NA
UWZH 6627	University of Wisconsin Zoology Museum	Nerodia sipedon	Colubridae	WI	11/4/1929	Yes	NA	NA	NA	possible ophidiomycosis
UWZH 9973	University of Wisconsin Zoology Museum	Nerodia sipedon	Colubridae	WI	6/11/1933	No	NA	NA	NA	NA
UWZH 17265	University of Wisconsin Zoology Museum	Nerodia sipedon	Colubridae	WI	7/31/1945	No	NA	NA	NA	NA
UWZH 17263	University of Wisconsin Zoology Museum	Nerodia sipedon	Colubridae	MN	9/25/1945	No	NA	NA	NA	NA
UWZH 20150	University of Wisconsin Zoology Museum	Nerodia sipedon	Colubridae	WI	8/15/1947	No	NA	NA	NA	NA
UWZH 20136	University of Wisconsin Zoology Museum	Nerodia sipedon	Colubridae	IA	6/15/1949	No	NA	NA	NA	NA
UWZH 19052	University of Wisconsin Zoology Museum	Nerodia sipedon	Colubridae	WI	8/2/1952	No	NA	NA	NA	NA
UWZH 22778	University of Wisconsin Zoology Museum	Nerodia sipedon	Colubridae	WI	summer 1955	No	NA	NA	NA	NA
UWZH 14721	University of Wisconsin Zoology Museum	Nerodia sipedon	Colubridae	WI	7/4/1955	No	NA	NA	NA	NA
UWZH 20142	University of Wisconsin Zoology Museum	Nerodia sipedon	Colubridae	IA	5/25/1957	Yes	NA	NA	NA	possible ophidiomycosis
UWZH 19051	University of Wisconsin Zoology Museum	Nerodia sipedon	Colubridae	WI	10/18/1962	No	NA	NA	NA	NA
UWZH 17604	University of Wisconsin Zoology Museum	Nerodia sipedon	Colubridae	LA	4/18/1963	No	NA	NA	NA	NA
UWZH 17264	University of Wisconsin Zoology Museum	Nerodia sipedon	Colubridae	WI	6/22/1963	No	NA	NA	NA	NA
UWZH 17377	University of Wisconsin Zoology Museum	Nerodia sipedon	Colubridae	WI	7/10/1963	No	NA	NA	NA	NA
UWZH 17379	University of Wisconsin Zoology Museum	Nerodia sipedon	Colubridae	WI	7/23/1963	No	NA	NA	NA	NA
UWZH 17262	University of Wisconsin Zoology Museum	Nerodia sipedon	Colubridae	WI	10/6/1963	No	NA	NA	NA	NA
UWZH 17372	University of Wisconsin Zoology Museum	Nerodia sipedon	Colubridae	WI	7/20/1964	No	NA	NA	NA	NA
UWZH 18925	University of Wisconsin Zoology Museum	Nerodia sipedon	Colubridae	WI	6/8/1965	No	NA	NA	NA	NA
UWZH 18902	University of Wisconsin Zoology Museum	Nerodia sipedon	Colubridae	WI	6/10/1965	No	NA	NA	NA	NA
UWZH 18901	University of Wisconsin Zoology Museum	Nerodia sipedon	Colubridae	WI	9/28/1965	No	NA	NA	NA	NA
UWZH 18907	University of Wisconsin Zoology Museum	Nerodia sipedon	Colubridae	WI	9/28/1965	No	NA	NA	NA	NA
UWZH 20982	University of Wisconsin Zoology Museum	Nerodia sipedon	Colubridae	WI	7/1/1971	No	NA	NA	NA	NA
UWZH 24012	University of Wisconsin Zoology Museum	Nerodia sipedon	Colubridae	WI	9/8/1973	No	NA	NA	NA	NA
UWZH 23939	University of Wisconsin Zoology Museum	Nerodia sipedon	Colubridae	WI	10/12/1973	No	NA	NA	NA	NA
UWZH 22559	University of Wisconsin Zoology Museum	Nerodia sipedon	Colubridae	WI	6/16/1983	Yes	NA	NA	NA	possible ophidiomycosis
UWZH 1906	University of Wisconsin Zoology Museum	Opheodrys vernalis	Colubridae	WI	9/9/1909	No	NA	NA	NA	NA
UWZH 20195	University of Wisconsin Zoology Museum	Opheodrys vernalis	Colubridae	WI	7/12/1946	No	NA	NA	NA	NA
UWZH 16659	University of Wisconsin Zoology Museum	Opheodrys vernalis	Colubridae	WI	6/26/1950	No	NA	NA	NA	NA
UWZH 22765	University of Wisconsin Zoology Museum	Opheodrys vernalis	Colubridae	WI	Sep 1954	No	NA	NA	NA	NA
UWZH 20143	University of Wisconsin Zoology Museum	Opheodrys vernalis	Colubridae	WI	7/6/1957	No	NA	NA	NA	NA
UWZH 20175	University of Wisconsin Zoology Museum	Opheodrys vernalis	Colubridae	WI	8/5/1961	No	NA	NA	NA	NA
UWZH 17376	University of Wisconsin Zoology Museum	Opheodrys vernalis	Colubridae	WI	6/23/1963	No	NA	NA	NA	NA
UWZH 18923	University of Wisconsin Zoology Museum	Opheodrys vernalis	Colubridae	WI	7/5/1965	No	NA	NA	NA	NA
UWZH 20324	University of Wisconsin Zoology Museum	Opheodrys vernalis	Colubridae	WI	before 2/16/1971	No	NA	NA	NA	NA
UWZH 22619	University of Wisconsin Zoology Museum	Opheodrys vernalis	Colubridae	WI	9/14/1972	Yes	NA	NA	NA	possible ophidiomycosis
UWZH 20981	University of Wisconsin Zoology Museum	Opheodrys vernalis	Colubridae	WI	6/12/1973	No	NA	NA	NA	NA
UWZH 22869	University of Wisconsin Zoology Museum	Pantherophis guttatus	Colubridae	FL	3/30/1965	No	NA	NA	NA	NA
UWZH 21043	University of Wisconsin Zoology Museum	Pantherophis guttatus	Colubridae	TN	Jul 1973	No	NA	NA	NA	NA
UWZH 17400	University of Wisconsin Zoology Museum	Pantherophis obsoletus	Colubridae	OK	7/27/1960	No	NA	NA	NA	NA
UWZH 24137	University of Wisconsin Zoology Museum	Pantherophis sp.	Colubridae	VA	7/8/1965	No	NA	NA	NA	NA
UWZH 22750	University of Wisconsin Zoology Museum	Pantherophis sp.	Colubridae	MD	6/26/1967	No	NA	NA	NA	NA
UWZH 12954	University of Wisconsin Zoology Museum	Pantherophis spiloides	Colubridae	WI	Aug 1942	No	NA	NA	NA	NA
UWZH 22770	University of Wisconsin Zoology Museum	Pantherophis spiloides	Colubridae	WI	summer 1958	Yes	NA	NA	NA	possible ophidiomycosis
UWZH 23931	University of Wisconsin Zoology Museum	Pantherophis spiloides	Colubridae	TN	4/13/1973	Yes	positive	positive	positive	confirmed ophidiomycosis
UWZH 23747	University of Wisconsin Zoology Museum	Pantherophis spiloides	Colubridae	WI	5/25/2000	No	NA	NA	NA	NA
UWZH 23640	University of Wisconsin Zoology Museum	Pantherophis spiloides	Colubridae	WI	5/27/2007	No	NA	NA	NA	NA
UWZH 1859	University of Wisconsin Zoology Museum	Pantherophis vulpinus	Colubridae	WI	6/20/1912	No	NA	NA	NA	NA
UWZH 2408	University of Wisconsin Zoology Museum	Pantherophis vulpinus	Colubridae	WI	7/17/1917	No	NA	NA	NA	NA
UWZH 2404	University of Wisconsin Zoology Museum	Pantherophis vulpinus	Colubridae	WI	Aug 1917	No	NA	NA	NA	NA
UWZH 2405	University of Wisconsin Zoology Museum	Pantherophis vulpinus	Colubridae	WI	Aug 1917	No	NA	NA	NA	NA
UWZH 2411	University of Wisconsin Zoology Museum	Pantherophis vulpinus	Colubridae	WI	Jul 1918	No	NA	NA	NA	NA
UWZH 2412	University of Wisconsin Zoology Museum	Pantherophis vulpinus	Colubridae	WI	Jul 1918	No	NA	NA	NA	NA
UWZH 2710	University of Wisconsin Zoology Museum	Pantherophis vulpinus	Colubridae	WI	10/30/1920	No	NA	NA	NA	NA
UWZH 9976	University of Wisconsin Zoology Museum	Pantherophis vulpinus	Colubridae	WI	9/13/1933	No	NA	NA	NA	NA
UWZH 17301	University of Wisconsin Zoology Museum	Pantherophis vulpinus	Colubridae	WI	6/5/1947	No	NA	NA	NA	NA
UWZH 17300	University of Wisconsin Zoology Museum	Pantherophis vulpinus	Colubridae	WI	6/9/1947	No	NA	NA	NA	NA
UWZH 20181	University of Wisconsin Zoology Museum	Pantherophis vulpinus	Colubridae	WI	1956	No	NA	NA	NA	NA
UWZH 17299	University of Wisconsin Zoology Museum	Pantherophis vulpinus	Colubridae	WI	9/8/1959	No	NA	NA	NA	NA
UWZH 22789	University of Wisconsin Zoology Museum	Pantherophis vulpinus	Colubridae	WI	10/10/1960	No	NA	NA	NA	NA
UWZH 17298	University of Wisconsin Zoology Museum	Pantherophis vulpinus	Colubridae	WI	9/23/1963	No	NA	NA	NA	NA
UWZH 18889	University of Wisconsin Zoology Museum	Pantherophis vulpinus	Colubridae	WI	6/15/1965	No	NA	NA	NA	NA
UWZH 20144	University of Wisconsin Zoology Museum	Pantherophis vulpinus	Colubridae	WI	10/7/1967	No	NA	NA	NA	NA
UWZH 20166	University of Wisconsin Zoology Museum	Pantherophis vulpinus	Colubridae	WI	10/17/1967	No	NA	NA	NA	NA
UWZH 24024	University of Wisconsin Zoology Museum	Pantherophis vulpinus	Colubridae	WI	9/8/1974	No	NA	NA	NA	NA
UWZH 21008	University of Wisconsin Zoology Museum	Pantherophis vulpinus	Colubridae	WI	10/5/1974	No	NA	NA	NA	NA
UWZH 22829	University of Wisconsin Zoology Museum	Pantherophis vulpinus	Colubridae	WI	c. 1975	No	NA	NA	NA	NA
UWZH 22587	University of Wisconsin Zoology Museum	Pantherophis vulpinus	Colubridae	WI	5/24/1981	No	NA	NA	NA	NA
UWZH 22585	University of Wisconsin Zoology Museum	Pantherophis vulpinus	Colubridae	WI	6/18/1981	No	NA	NA	NA	NA
UWZH 22584	University of Wisconsin Zoology Museum	Pantherophis vulpinus	Colubridae	WI	9/10/1981	No	NA	NA	NA	NA
UWZH 22586	University of Wisconsin Zoology Museum	Pantherophis vulpinus	Colubridae	WI	8/11/1983	No	NA	NA	NA	NA
UWZH 24309	University of Wisconsin Zoology Museum	Pantherophis vulpinus	Colubridae	WI	6/27/2005	No	NA	NA	NA	NA
UWZH 9351	University of Wisconsin Zoology Museum	Pituophis catenifer	Colubridae	WI	5/20/1932	No	NA	NA	NA	NA
UWZH 13612	University of Wisconsin Zoology Museum	Pituophis catenifer	Colubridae	WI	5/19/1949	No	NA	NA	NA	NA
UWZH 17364	University of Wisconsin Zoology Museum	Pituophis catenifer	Colubridae	WI	5/12/1957	No	NA	NA	NA	NA
UWZH 20177	University of Wisconsin Zoology Museum	Pituophis catenifer	Colubridae	WI	10/5/1957	No	NA	NA	NA	NA
UWZH 22774	University of Wisconsin Zoology Museum	Pituophis catenifer	Colubridae	WI	9/12/1958	No	NA	NA	NA	NA
UWZH 20107	University of Wisconsin Zoology Museum	Pituophis catenifer	Colubridae	WI	1959	No	NA	NA	NA	NA
UWZH 17363	University of Wisconsin Zoology Museum	Pituophis catenifer	Colubridae	SD	9/14/1963	No	NA	NA	NA	NA
UWZH 22913	University of Wisconsin Zoology Museum	Pituophis catenifer	Colubridae	WI	1969	No	NA	NA	NA	NA
UWZH 23892	University of Wisconsin Zoology Museum	Pituophis catenifer	Colubridae	WI	10/17/1980	No	NA	NA	NA	NA
UWZH 9707	University of Wisconsin Zoology Museum	Regina septemvittata	Colubridae	WI	1900	No	NA	NA	NA	NA
UWZH 9708	University of Wisconsin Zoology Museum	Regina septemvittata	Colubridae	WI	1903	No	NA	NA	NA	NA
UWZH 22760	University of Wisconsin Zoology Museum	Regina septemvittata	Colubridae	WI	5/11/1958	No	NA	NA	NA	NA
UWZH 22867	University of Wisconsin Zoology Museum	Regina septemvittata	Colubridae	AL	2/28/1965	No	NA	NA	NA	NA
UWZH 2102	University of Wisconsin Zoology Museum	Storeria dekayi	Colubridae	WI	8/3/1919	No	NA	NA	NA	NA
UWZH 17267	University of Wisconsin Zoology Museum	Storeria dekayi	Colubridae	WI	9/15/1949	No	NA	NA	NA	NA
UWZH 17270	University of Wisconsin Zoology Museum	Storeria dekayi	Colubridae	WI	9/27/1950	No	NA	NA	NA	NA
UWZH 17266	University of Wisconsin Zoology Museum	Storeria dekayi	Colubridae	WI	10/15/1950	No	NA	NA	NA	NA
UWZH 17273	University of Wisconsin Zoology Museum	Storeria dekayi	Colubridae	WI	6/17/1951	No	NA	NA	NA	NA
UWZH 20163	University of Wisconsin Zoology Museum	Storeria dekayi	Colubridae	WI	10/13/1955	No	NA	NA	NA	NA
UWZH 20160	University of Wisconsin Zoology Museum	Storeria dekayi	Colubridae	WI	7/6/1957	No	NA	NA	NA	NA
UWZH 24252	University of Wisconsin Zoology Museum	Storeria dekayi	Colubridae	WI	Aug 1959	No	NA	NA	NA	NA
UWZH 20157	University of Wisconsin Zoology Museum	Storeria dekayi	Colubridae	WI	10/15/1961	No	NA	NA	NA	NA
UWZH 20161	University of Wisconsin Zoology Museum	Storeria dekayi	Colubridae	OK	6/12/1962	No	NA	NA	NA	NA
UWZH 17272	University of Wisconsin Zoology Museum	Storeria dekayi	Colubridae	WI	9/1/1963	No	NA	NA	NA	NA
UWZH 17269	University of Wisconsin Zoology Museum	Storeria dekayi	Colubridae	WI	9/15/1963	No	NA	NA	NA	NA
UWZH 17271	University of Wisconsin Zoology Museum	Storeria dekayi	Colubridae	WI	9/22/1963	No	NA	NA	NA	NA
UWZH 17268	University of Wisconsin Zoology Museum	Storeria dekayi	Colubridae	WI	10/22/1963	No	NA	NA	NA	NA
UWZH 17375	University of Wisconsin Zoology Museum	Storeria dekayi	Colubridae	WI	10/3/1964	No	NA	NA	NA	NA
UWZH 18900	University of Wisconsin Zoology Museum	Storeria dekayi	Colubridae	WI	5/17/1965	No	NA	NA	NA	NA
UWZH 19021	University of Wisconsin Zoology Museum	Storeria dekayi	Colubridae	WI	7/13/1965	No	NA	NA	NA	NA
UWZH 18916	University of Wisconsin Zoology Museum	Storeria dekayi	Colubridae	WI	8/11/1965	No	NA	NA	NA	NA
UWZH 18921	University of Wisconsin Zoology Museum	Storeria dekayi	Colubridae	WI	10/10/1965	No	NA	NA	NA	NA
UWZH 20164	University of Wisconsin Zoology Museum	Storeria dekayi	Colubridae	WI	10/7/1967	No	NA	NA	NA	NA
UWZH 20165	University of Wisconsin Zoology Museum	Storeria dekayi	Colubridae	WI	10/7/1967	No	NA	NA	NA	NA
UWZH 20374	University of Wisconsin Zoology Museum	Storeria dekayi	Colubridae	WI	late Apr 1970	No	NA	NA	NA	NA
UWZH 24254	University of Wisconsin Zoology Museum	Storeria dekayi	Colubridae	FL	10/6/1970	No	NA	NA	NA	NA
UWZH 24065	University of Wisconsin Zoology Museum	Storeria dekayi	Colubridae	WI	8/18/1971	No	NA	NA	NA	NA
UWZH 22282	University of Wisconsin Zoology Museum	Storeria dekayi	Colubridae	WI	7/18/1972	No	NA	NA	NA	NA
UWZH 23955	University of Wisconsin Zoology Museum	Storeria dekayi	Colubridae	WI	10/8/1972	No	NA	NA	NA	NA
UWZH 24025	University of Wisconsin Zoology Museum	Storeria dekayi	Colubridae	WI	9/12/1974	No	NA	NA	NA	NA
UWZH 22556	University of Wisconsin Zoology Museum	Storeria dekayi	Colubridae	WI	9/30/1982	Yes	NA	NA	NA	possible ophidiomycosis
UWZH 22594	University of Wisconsin Zoology Museum	Storeria dekayi	Colubridae	WI	9/28/1983	No	NA	NA	NA	NA
UWZH 23943	University of Wisconsin Zoology Museum	Storeria dekayi	Colubridae	WI	9/19/1996	No	NA	NA	NA	NA
UWZH 24310	University of Wisconsin Zoology Museum	Storeria dekayi	Colubridae	WI	4/9/2006	No	NA	NA	NA	NA
UWZH 13826	University of Wisconsin Zoology Museum	Storeria occipitomaculata	Colubridae	WI	5/15/1949	No	NA	NA	NA	NA
UWZH 13832	University of Wisconsin Zoology Museum	Storeria occipitomaculata	Colubridae	WI	7/18/1949	No	NA	NA	NA	NA
UWZH 17274	University of Wisconsin Zoology Museum	Storeria occipitomaculata	Colubridae	WI	10/10/1950	No	NA	NA	NA	NA
UWZH 20156	University of Wisconsin Zoology Museum	Storeria occipitomaculata	Colubridae	WI	7/12/1956	No	NA	NA	NA	NA
UWZH 20162	University of Wisconsin Zoology Museum	Storeria occipitomaculata	Colubridae	WI	8/1/1957	No	NA	NA	NA	NA
UWZH 20148	University of Wisconsin Zoology Museum	Storeria occipitomaculata	Colubridae	WI	10/10/1957	No	NA	NA	NA	NA
UWZH 17591	University of Wisconsin Zoology Museum	Storeria occipitomaculata	Colubridae	WI	5/28/1958	No	NA	NA	NA	NA
UWZH 17276	University of Wisconsin Zoology Museum	Storeria occipitomaculata	Colubridae	WI	7/10/1959	No	NA	NA	NA	NA
UWZH 24253	University of Wisconsin Zoology Museum	Storeria occipitomaculata	Colubridae	WI	Aug 1959	No	NA	NA	NA	NA
UWZH 22787	University of Wisconsin Zoology Museum	Storeria occipitomaculata	Colubridae	WI	10/11/1960	Yes	NA	NA	NA	possible ophidiomycosis
UWZH 20293	University of Wisconsin Zoology Museum	Storeria occipitomaculata	Colubridae	WI	4/27/1962	No	NA	NA	NA	NA
UWZH 20155	University of Wisconsin Zoology Museum	Storeria occipitomaculata	Colubridae	WI	8/3/1962	No	NA	NA	NA	NA
UWZH 20159	University of Wisconsin Zoology Museum	Storeria occipitomaculata	Colubridae	WI	10/7/1962	No	NA	NA	NA	NA
UWZH 17380	University of Wisconsin Zoology Museum	Storeria occipitomaculata	Colubridae	WI	6/11/1963	No	NA	NA	NA	NA
UWZH 17275	University of Wisconsin Zoology Museum	Storeria occipitomaculata	Colubridae	WI	9/26/1963	No	NA	NA	NA	NA
UWZH 17382	University of Wisconsin Zoology Museum	Storeria occipitomaculata	Colubridae	WI	8/28/1964	No	NA	NA	NA	NA
UWZH 18917	University of Wisconsin Zoology Museum	Storeria occipitomaculata	Colubridae	WI	7/5/1965	No	NA	NA	NA	NA
UWZH 22737	University of Wisconsin Zoology Museum	Storeria occipitomaculata	Colubridae	NC	7/8/1965	Yes	NA	NA	NA	possible ophidiomycosis
UWZH 19022	University of Wisconsin Zoology Museum	Storeria occipitomaculata	Colubridae	WI	10/2/1965	No	NA	NA	NA	NA
UWZH 20158	University of Wisconsin Zoology Museum	Storeria occipitomaculata	Colubridae	WI	10/7/1967	No	NA	NA	NA	NA
UWZH 22620	University of Wisconsin Zoology Museum	Storeria occipitomaculata	Colubridae	WI	4/28/1971	No	NA	NA	NA	NA
UWZH 20989	University of Wisconsin Zoology Museum	Storeria occipitomaculata	Colubridae	WI	Aug 1971	No	NA	NA	NA	NA
UWZH 20990	University of Wisconsin Zoology Museum	Storeria occipitomaculata	Colubridae	WI	Aug 1971	No	NA	NA	NA	NA
UWZH 20991	University of Wisconsin Zoology Museum	Storeria occipitomaculata	Colubridae	WI	Aug 1971	No	NA	NA	NA	NA
UWZH 22621	University of Wisconsin Zoology Museum	Storeria occipitomaculata	Colubridae	WI	5/6/1974	No	NA	NA	NA	NA
UWZH 22549	University of Wisconsin Zoology Museum	Storeria occipitomaculata	Colubridae	WI	9/10/1982	No	NA	NA	NA	NA
UWZH 24329	University of Wisconsin Zoology Museum	Storeria occipitomaculata	Colubridae	WI	8/20/2006	No	NA	NA	NA	NA
UWZH 24316	University of Wisconsin Zoology Museum	Storeria occipitomaculata	Colubridae	WI	10/21/2007	No	NA	NA	NA	NA
UWZH 24347	University of Wisconsin Zoology Museum	Thamnophis butleri	Colubridae	WI	10/6/2011	No	NA	NA	NA	NA
UWZH 2206	University of Wisconsin Zoology Museum	Thamnophis proximus	Colubridae	WI	8/7/1918	No	NA	NA	NA	NA
UWZH 21232	University of Wisconsin Zoology Museum	Thamnophis proximus	Colubridae	WI	9/21/1972	No	NA	NA	NA	NA
UWZH 20174	University of Wisconsin Zoology Museum	Thamnophis radix	Colubridae	OK	1937	No	NA	NA	NA	NA
UWZH 14722	University of Wisconsin Zoology Museum	Thamnophis radix	Colubridae	WI	10/11/1954	No	NA	NA	NA	NA
UWZH 23945	University of Wisconsin Zoology Museum	Thamnophis radix	Colubridae	WI	10/4/1955	No	NA	NA	NA	NA
UWZH 20134	University of Wisconsin Zoology Museum	Thamnophis radix	Colubridae	WI	10/25/1957	No	NA	NA	NA	NA
UWZH 20299	University of Wisconsin Zoology Museum	Thamnophis radix	Colubridae	WI	4/27/1962	No	NA	NA	NA	NA
UWZH 17285	University of Wisconsin Zoology Museum	Thamnophis radix	Colubridae	WI	10/16/1963	No	NA	NA	NA	NA
UWZH 17277	University of Wisconsin Zoology Museum	Thamnophis radix	Colubridae	WI	9/15/1963	No	NA	NA	NA	NA
UWZH 17284	University of Wisconsin Zoology Museum	Thamnophis radix	Colubridae	WI	10/22/1963	No	NA	NA	NA	NA
UWZH 17287	University of Wisconsin Zoology Museum	Thamnophis radix	Colubridae	WI	10/22/1963	No	NA	NA	NA	NA
UWZH 22555	University of Wisconsin Zoology Museum	Thamnophis radix	Colubridae	WI	10/2/1982	No	NA	NA	NA	NA
UWZH 23900	University of Wisconsin Zoology Museum	Thamnophis radix	Colubridae	WI	mid Jul 1995	No	NA	NA	NA	NA
UWZH 21231	University of Wisconsin Zoology Museum	Thamnophis sauritus	Colubridae	WI	7/26/1963	No	NA	NA	NA	NA
UWZH 9771	University of Wisconsin Zoology Museum	Thamnophis sirtalis	Colubridae	WI	9/26/1901	No	NA	NA	NA	NA
UWZH 1910	University of Wisconsin Zoology Museum	Thamnophis sirtalis	Colubridae	WI	4/27/1907	No	NA	NA	NA	NA
UWZH 9912	University of Wisconsin Zoology Museum	Thamnophis sirtalis	Colubridae	WI	7/11/1913	No	NA	NA	NA	NA
UWZH 13540	University of Wisconsin Zoology Museum	Thamnophis sirtalis	Colubridae	WI	Jun 1947	No	NA	NA	NA	NA
UWZH 20172	University of Wisconsin Zoology Museum	Thamnophis sirtalis	Colubridae	WI	9/16/1950	No	NA	NA	NA	NA
UWZH 17565	University of Wisconsin Zoology Museum	Thamnophis sirtalis	Colubridae	WI	9/27/1950	No	NA	NA	NA	NA
UWZH 17286	University of Wisconsin Zoology Museum	Thamnophis sirtalis	Colubridae	WI	10/8/1950	No	NA	NA	NA	NA
UWZH 24068	University of Wisconsin Zoology Museum	Thamnophis sirtalis	Colubridae	WI	10/20/1950	No	NA	NA	NA	NA
UWZH 17290	University of Wisconsin Zoology Museum	Thamnophis sirtalis	Colubridae	WI	8/2/1963	No	NA	NA	NA	NA
UWZH 17295	University of Wisconsin Zoology Museum	Thamnophis sirtalis	Colubridae	WI	8/10/1963	No	NA	NA	NA	NA
UWZH 17280	University of Wisconsin Zoology Museum	Thamnophis sirtalis	Colubridae	WI	9/26/1963	No	NA	NA	NA	NA
UWZH 17294	University of Wisconsin Zoology Museum	Thamnophis sirtalis	Colubridae	WI	9/27/1963	No	NA	NA	NA	NA
UWZH 17281	University of Wisconsin Zoology Museum	Thamnophis sirtalis	Colubridae	WI	9/28/1963	No	NA	NA	NA	NA
UWZH 17291	University of Wisconsin Zoology Museum	Thamnophis sirtalis	Colubridae	WI	10/1/1963	No	NA	NA	NA	NA
UWZH 17292	University of Wisconsin Zoology Museum	Thamnophis sirtalis	Colubridae	WI	10/1/1963	No	NA	NA	NA	NA
UWZH 17296	University of Wisconsin Zoology Museum	Thamnophis sirtalis	Colubridae	WI	10/3/1963	No	NA	NA	NA	NA
UWZH 17293	University of Wisconsin Zoology Museum	Thamnophis sirtalis	Colubridae	WI	10/10/1963	No	NA	NA	NA	NA
UWZH 17288	University of Wisconsin Zoology Museum	Thamnophis sirtalis	Colubridae	WI	10/22/1963	No	NA	NA	NA	NA
UWZH 17289	University of Wisconsin Zoology Museum	Thamnophis sirtalis	Colubridae	WI	10/27/1963	No	NA	NA	NA	NA
UWZH 23940	University of Wisconsin Zoology Museum	Thamnophis sirtalis	Colubridae	WI	10/12/1952	No	NA	NA	NA	NA
UWZH 14719	University of Wisconsin Zoology Museum	Thamnophis sirtalis	Colubridae	WI	9/25/1954	No	NA	NA	NA	NA
UWZH 23942	University of Wisconsin Zoology Museum	Thamnophis sirtalis	Colubridae	WI	10/30/1956	No	NA	NA	NA	NA
UWZH 20171	University of Wisconsin Zoology Museum	Thamnophis sirtalis	Colubridae	WI	10/1/1955	No	NA	NA	NA	NA
UWZH 20167	University of Wisconsin Zoology Museum	Thamnophis sirtalis	Colubridae	WI	9/28/1957	No	NA	NA	NA	NA
UWZH 20169	University of Wisconsin Zoology Museum	Thamnophis sirtalis	Colubridae	WI	10/6/1957	No	NA	NA	NA	NA
UWZH 20168	University of Wisconsin Zoology Museum	Thamnophis sirtalis	Colubridae	WI	8/5/1958	No	NA	NA	NA	NA
UWZH 17590	University of Wisconsin Zoology Museum	Thamnophis sirtalis	Colubridae	WI	9/23/1958	No	NA	NA	NA	NA
UWZH 23753	University of Wisconsin Zoology Museum	Thamnophis sirtalis	Colubridae	WI	11/1/1958	No	NA	NA	NA	NA
UWZH 19054	University of Wisconsin Zoology Museum	Thamnophis sirtalis	Colubridae	WI	9/5/1961	No	NA	NA	NA	NA
UWZH 23941	University of Wisconsin Zoology Museum	Thamnophis sirtalis	Colubridae	WI	10/10/1961	No	NA	NA	NA	NA
UWZH 20295	University of Wisconsin Zoology Museum	Thamnophis sirtalis	Colubridae	WI	4/20/1962	No	NA	NA	NA	NA
UWZH 20294	University of Wisconsin Zoology Museum	Thamnophis sirtalis	Colubridae	WI	9/5/1962	No	NA	NA	NA	NA
UWZH 20170	University of Wisconsin Zoology Museum	Thamnophis sirtalis	Colubridae	WI	9/20/1962	No	NA	NA	NA	NA
UWZH 18910	University of Wisconsin Zoology Museum	Thamnophis sirtalis	Colubridae	WI	5/10/1964	No	NA	NA	NA	NA
UWZH 17374	University of Wisconsin Zoology Museum	Thamnophis sirtalis	Colubridae	WI	7/6/1964	No	NA	NA	NA	NA
UWZH 17378	University of Wisconsin Zoology Museum	Thamnophis sirtalis	Colubridae	WI	8/13/1964	No	NA	NA	NA	NA
UWZH 22868	University of Wisconsin Zoology Museum	Thamnophis sirtalis	Colubridae	FL	3/31/1965	No	NA	NA	NA	NA
UWZH 22682	University of Wisconsin Zoology Museum	Thamnophis sirtalis	Colubridae	MD	5/20/1965	No	NA	NA	NA	NA
UWZH 18908	University of Wisconsin Zoology Museum	Thamnophis sirtalis	Colubridae	WI	6/30/1965	No	NA	NA	NA	NA
UWZH 18922	University of Wisconsin Zoology Museum	Thamnophis sirtalis	Colubridae	WI	7/5/1965	No	NA	NA	NA	NA
UWZH 18919	University of Wisconsin Zoology Museum	Thamnophis sirtalis	Colubridae	WI	7/7/1965	No	NA	NA	NA	NA
UWZH 18909	University of Wisconsin Zoology Museum	Thamnophis sirtalis	Colubridae	WI	7/12/1965	No	NA	NA	NA	NA
UWZH 18920	University of Wisconsin Zoology Museum	Thamnophis sirtalis	Colubridae	WI	7/30/1965	No	NA	NA	NA	NA
UWZH 18903	University of Wisconsin Zoology Museum	Thamnophis sirtalis	Colubridae	WI	10/25/1965	No	NA	NA	NA	NA
UWZH 18906	University of Wisconsin Zoology Museum	Thamnophis sirtalis	Colubridae	WI	11/30/1965	No	NA	NA	NA	NA
UWZH 20371	University of Wisconsin Zoology Museum	Thamnophis sirtalis	Colubridae	WI	10/10/1968	No	NA	NA	NA	NA
UWZH 22855	University of Wisconsin Zoology Museum	Thamnophis sirtalis	Colubridae	WI	1970's	No	NA	NA	NA	NA
UWZH 24163	University of Wisconsin Zoology Museum	Thamnophis sirtalis	Colubridae	WI	Apr 1970	No	NA	NA	NA	NA
UWZH 22622	University of Wisconsin Zoology Museum	Thamnophis sirtalis	Colubridae	WI	6/25/1971	No	NA	NA	NA	NA
UWZH 20893	University of Wisconsin Zoology Museum	Thamnophis sirtalis	Colubridae	WI	Jul 1971	No	NA	NA	NA	NA
UWZH 20892	University of Wisconsin Zoology Museum	Thamnophis sirtalis	Colubridae	WI	7/1/1971	No	NA	NA	NA	NA
UWZH 20980	University of Wisconsin Zoology Museum	Thamnophis sirtalis	Colubridae	WI	Aug 1971	No	NA	NA	NA	NA
UWZH 20815	University of Wisconsin Zoology Museum	Thamnophis sirtalis	Colubridae	WI	9/4/1971	No	NA	NA	NA	NA
UWZH 20894	University of Wisconsin Zoology Museum	Thamnophis sirtalis	Colubridae	WI	9/4/1971	No	NA	NA	NA	NA
UWZH 23948	University of Wisconsin Zoology Museum	Thamnophis sirtalis	Colubridae	WI	9/4/1971	No	NA	NA	NA	NA
UWZH 23949	University of Wisconsin Zoology Museum	Thamnophis sirtalis	Colubridae	WI	9/4/1971	No	NA	NA	NA	NA
UWZH 23954	University of Wisconsin Zoology Museum	Thamnophis sirtalis	Colubridae	WI	10/8/1972	No	NA	NA	NA	NA
UWZH 23950	University of Wisconsin Zoology Museum	Thamnophis sirtalis	Colubridae	WI	10/9/1973	No	NA	NA	NA	NA
UWZH 23959	University of Wisconsin Zoology Museum	Thamnophis sirtalis	Colubridae	WI	10/12/1973	No	NA	NA	NA	NA
UWZH 23953	University of Wisconsin Zoology Museum	Thamnophis sirtalis	Colubridae	WI	10/12/1974	No	NA	NA	NA	NA
UWZH 22554	University of Wisconsin Zoology Museum	Thamnophis sirtalis	Colubridae	WI	9/29/1982	No	NA	NA	NA	NA
UWZH 22592	University of Wisconsin Zoology Museum	Thamnophis sirtalis	Colubridae	WI	10/8/1983	No	NA	NA	NA	NA
UWZH 22593	University of Wisconsin Zoology Museum	Thamnophis sirtalis	Colubridae	WI	10/18/1983	No	NA	NA	NA	NA
UWZH 23748	University of Wisconsin Zoology Museum	Thamnophis sirtalis	Colubridae	WI	Apr 1993	No	NA	NA	NA	NA
UWZH 23904	University of Wisconsin Zoology Museum	Thamnophis sirtalis	Colubridae	WI	10/12/1996	No	NA	NA	NA	NA
UWZH 23905	University of Wisconsin Zoology Museum	Thamnophis sirtalis	Colubridae	WI	10/12/1996	No	NA	NA	NA	NA
UWZH 22818	University of Wisconsin Zoology Museum	Thamnophis sirtalis	Colubridae	WI	5/9/1999	No	NA	NA	NA	NA
UWZH 24337	University of Wisconsin Zoology Museum	Thamnophis sirtalis	Colubridae	WI	9/13/2012	No	NA	NA	NA	NA
UWZH 24338	University of Wisconsin Zoology Museum	Thamnophis sirtalis	Colubridae	WI	9/13/2012	No	NA	NA	NA	NA
UWZH 20173	University of Wisconsin Zoology Museum	Tropidoclonion lineatum	Colubridae	OK	1937	No	NA	NA	NA	NA
UWZH 20196	University of Wisconsin Zoology Museum	Tropidoclonion lineatum	Colubridae	OK	Sep 1937	No	NA	NA	NA	NA
UWZH 22871	University of Wisconsin Zoology Museum	Virginia valeriae	Colubridae	FL	3/30/1965	No	NA	NA	NA	NA
UWZH 24280	University of Wisconsin Zoology Museum	Virginia valeriae	Colubridae	MO	4/7/1972	No	NA	NA	NA	NA
213	Morehead State University Museum Collection	Agkistrodon contortrix	Viperidae	KY	1938	No	NA	NA	NA	NA
214	Morehead State University Museum Collection	Agkistrodon contortrix	Viperidae	KY	1938	No	NA	NA	NA	NA
215	Morehead State University Museum Collection	Agkistrodon contortrix	Viperidae	KY	1938	No	NA	NA	NA	NA
216	Morehead State University Museum Collection	Agkistrodon contortrix	Viperidae	KY	1938	No	NA	NA	NA	NA
217	Morehead State University Museum Collection	Agkistrodon contortrix	Viperidae	KY	1939	Yes	NA	NA	NA	possible ophidiomycosis
218	Morehead State University Museum Collection	Agkistrodon contortrix	Viperidae	KY	1939	No	NA	NA	NA	NA
219	Morehead State University Museum Collection	Agkistrodon contortrix	Viperidae	KY	1939	No	NA	NA	NA	NA
220	Morehead State University Museum Collection	Agkistrodon contortrix	Viperidae	KY	1965-07-16	No	NA	NA	NA	NA
221	Morehead State University Museum Collection	Agkistrodon contortrix	Viperidae	KY	1966	No	NA	NA	NA	NA
222	Morehead State University Museum Collection	Agkistrodon contortrix	Viperidae	KY	1967-08-20	No	NA	NA	NA	NA
RAB1	Morehead State University Museum Collection	Agkistrodon contortrix	Viperidae	KY	1973-06-21	No	NA	NA	NA	NA
286	Morehead State University Museum Collection	Agkistrodon contortrix	Viperidae	KY	1977-04-09	No	NA	NA	NA	NA
271	Morehead State University Museum Collection	Agkistrodon contortrix	Viperidae	KY	1977-05-24	No	NA	NA	NA	NA
297	Morehead State University Museum Collection	Agkistrodon contortrix	Viperidae	KY	1977-09-19	No	NA	NA	NA	NA
298	Morehead State University Museum Collection	Agkistrodon contortrix	Viperidae	KY	1977-09-19	No	NA	NA	NA	NA
302	Morehead State University Museum Collection	Agkistrodon contortrix	Viperidae	KY	1977-09-28	No	NA	NA	NA	NA
322	Morehead State University Museum Collection	Agkistrodon contortrix	Viperidae	KY	1978-05-23	No	NA	NA	NA	NA
354	Morehead State University Museum Collection	Agkistrodon contortrix	Viperidae	KY	1978-07-13	No	NA	NA	NA	NA
381	Morehead State University Museum Collection	Agkistrodon contortrix	Viperidae	KY	1978-09-04	No	NA	NA	NA	NA
382	Morehead State University Museum Collection	Agkistrodon contortrix	Viperidae	KY	1978-09-04	No	NA	NA	NA	NA
383	Morehead State University Museum Collection	Agkistrodon contortrix	Viperidae	KY	1978-09-04	No	NA	NA	NA	NA
384	Morehead State University Museum Collection	Agkistrodon contortrix	Viperidae	KY	1978-09-04	No	NA	NA	NA	NA
385	Morehead State University Museum Collection	Agkistrodon contortrix	Viperidae	KY	1978-09-04	No	NA	NA	NA	NA
386	Morehead State University Museum Collection	Agkistrodon contortrix	Viperidae	KY	1978-09-04	No	NA	NA	NA	NA
387	Morehead State University Museum Collection	Agkistrodon contortrix	Viperidae	KY	1978-09-04	No	NA	NA	NA	NA
388	Morehead State University Museum Collection	Agkistrodon contortrix	Viperidae	KY	1978-09-04	No	NA	NA	NA	NA
473	Morehead State University Museum Collection	Agkistrodon contortrix	Viperidae	KY	1979-05-07	No	NA	NA	NA	NA
555	Morehead State University Museum Collection	Agkistrodon contortrix	Viperidae	KY	1979-08-30	No	NA	NA	NA	NA
379	Morehead State University Museum Collection	Agkistrodon contortrix	Viperidae	KY	1979-09-04	No	NA	NA	NA	NA
561	Morehead State University Museum Collection	Agkistrodon contortrix	Viperidae	KY	1979-09-07	No	NA	NA	NA	NA
582	Morehead State University Museum Collection	Agkistrodon contortrix	Viperidae	KY	1979-10-29	Yes	equivocal	negative	negative	possible ophidiomycosis
627	Morehead State University Museum Collection	Agkistrodon contortrix	Viperidae	KY	1980-05-14	No	NA	NA	NA	NA
640	Morehead State University Museum Collection	Agkistrodon contortrix	Viperidae	KY	1980-05-20	No	NA	NA	NA	NA
642	Morehead State University Museum Collection	Agkistrodon contortrix	Viperidae	KY	1980-05-20	No	NA	NA	NA	NA
653	Morehead State University Museum Collection	Agkistrodon contortrix	Viperidae	KY	1980-05-21	No	NA	NA	NA	NA
673	Morehead State University Museum Collection	Agkistrodon contortrix	Viperidae	KY	1980-05-22	No	NA	NA	NA	NA
674	Morehead State University Museum Collection	Agkistrodon contortrix	Viperidae	KY	1980-05-22	No	NA	NA	NA	NA
680	Morehead State University Museum Collection	Agkistrodon contortrix	Viperidae	KY	summer 1980	No	NA	NA	NA	NA
681	Morehead State University Museum Collection	Agkistrodon contortrix	Viperidae	KY	summer 1980	No	NA	NA	NA	NA
682	Morehead State University Museum Collection	Agkistrodon contortrix	Viperidae	KY	summer 1980	No	NA	NA	NA	NA
683	Morehead State University Museum Collection	Agkistrodon contortrix	Viperidae	KY	summer 1980	No	NA	NA	NA	NA
692	Morehead State University Museum Collection	Agkistrodon contortrix	Viperidae	KY	Jul 1980	No	NA	NA	NA	NA
696	Morehead State University Museum Collection	Agkistrodon contortrix	Viperidae	KY	1980-08-22	No	NA	NA	NA	NA
702	Morehead State University Museum Collection	Agkistrodon contortrix	Viperidae	KY	1980-09-11	Yes	NA	NA	NA	possible ophidiomycosis
724	Morehead State University Museum Collection	Agkistrodon contortrix	Viperidae	KY	1980-09-23	No	NA	NA	NA	NA
360	Morehead State University Museum Collection	Agkistrodon contortrix	Viperidae	KY	1981-05-05	Yes	NA	NA	NA	possible ophidiomycosis
1015	Morehead State University Museum Collection	Agkistrodon contortrix	Viperidae	KY	1981-06-05	No	NA	NA	NA	NA
1075	Morehead State University Museum Collection	Agkistrodon contortrix	Viperidae	KY	1981-06-28	No	NA	NA	NA	NA
1016	Morehead State University Museum Collection	Agkistrodon contortrix	Viperidae	KY	1981-09-09	No	NA	NA	NA	NA
155	Morehead State University Museum Collection	Coluber constrictor	Colubridae	KY	1938	No	NA	NA	NA	NA
156A	Morehead State University Museum Collection	Coluber constrictor	Colubridae	KY	1938	No	NA	NA	NA	NA
156B	Morehead State University Museum Collection	Coluber constrictor	Colubridae	KY	1938	No	NA	NA	NA	NA
157	Morehead State University Museum Collection	Coluber constrictor	Colubridae	KY	1938	No	NA	NA	NA	NA
158	Morehead State University Museum Collection	Coluber constrictor	Colubridae	KY	1938	No	NA	NA	NA	NA
159	Morehead State University Museum Collection	Coluber constrictor	Colubridae	KY	1938	No	NA	NA	NA	NA
160	Morehead State University Museum Collection	Coluber constrictor	Colubridae	KY	1938	No	NA	NA	NA	NA
161	Morehead State University Museum Collection	Coluber constrictor	Colubridae	KY	1938	Yes	NA	NA	NA	possible ophidiomycosis
162A	Morehead State University Museum Collection	Coluber constrictor	Colubridae	KY	1938	No	NA	NA	NA	NA
162B	Morehead State University Museum Collection	Coluber constrictor	Colubridae	KY	1938	No	NA	NA	NA	NA
164	Morehead State University Museum Collection	Coluber constrictor	Colubridae	KY	1938	No	NA	NA	NA	NA
167A	Morehead State University Museum Collection	Coluber constrictor	Colubridae	KY	1938	No	NA	NA	NA	NA
167B	Morehead State University Museum Collection	Coluber constrictor	Colubridae	KY	1938	No	NA	NA	NA	NA
168	Morehead State University Museum Collection	Coluber constrictor	Colubridae	KY	1967-07-16	No	NA	NA	NA	NA
255	Morehead State University Museum Collection	Coluber constrictor	Colubridae	TN	1977-04-23	Yes	NA	NA	NA	possible ophidiomycosis
170	Morehead State University Museum Collection	Coluber constrictor	Colubridae	KY	1973-07-02	No	NA	NA	NA	NA
285	Morehead State University Museum Collection	Coluber constrictor	Colubridae	KY	1977-09-02	No	NA	NA	NA	NA
566	Morehead State University Museum Collection	Coluber constrictor	Colubridae	KY	1977-09-29	No	NA	NA	NA	NA
307	Morehead State University Museum Collection	Coluber constrictor	Colubridae	KY	1977-10-25	Yes	NA	NA	NA	possible ophidiomycosis
308	Morehead State University Museum Collection	Coluber constrictor	Colubridae	KY	1978-04-08	No	NA	NA	NA	NA
417	Morehead State University Museum Collection	Coluber constrictor	Colubridae	KY	1978-04-16	Yes	NA	NA	NA	possible ophidiomycosis
716	Morehead State University Museum Collection	Coluber constrictor	Colubridae	KY	spring 1979	No	NA	NA	NA	NA
415	Morehead State University Museum Collection	Coluber constrictor	Colubridae	KY	1979-04-14	No	NA	NA	NA	NA
446	Morehead State University Museum Collection	Coluber constrictor	Colubridae	KY	1979-04-21	No	NA	NA	NA	NA
453	Morehead State University Museum Collection	Coluber constrictor	Colubridae	KY	1979-04-25	No	NA	NA	NA	NA
454	Morehead State University Museum Collection	Coluber constrictor	Colubridae	KY	1979-04-26	Yes	NA	NA	NA	possible ophidiomycosis
456	Morehead State University Museum Collection	Coluber constrictor	Colubridae	KY	1979-04-28	Yes	NA	NA	NA	possible ophidiomycosis
464	Morehead State University Museum Collection	Coluber constrictor	Colubridae	KY	1979-05-03	Yes	NA	NA	NA	possible ophidiomycosis
465	Morehead State University Museum Collection	Coluber constrictor	Colubridae	KY	1979-05-03	Yes	NA	NA	NA	possible ophidiomycosis
554	Morehead State University Museum Collection	Coluber constrictor	Colubridae	KY	1979-07-23	No	NA	NA	NA	NA
562	Morehead State University Museum Collection	Coluber constrictor	Colubridae	KY	1979-09-12	No	NA	NA	NA	NA
732	Morehead State University Museum Collection	Coluber constrictor	Colubridae	KY	1980-04-21	No	NA	NA	NA	NA
603	Morehead State University Museum Collection	Coluber constrictor	Colubridae	KY	1980-05-06	Yes	positive	negative	negative	apparent ophidiomycosis
613	Morehead State University Museum Collection	Coluber constrictor	Colubridae	KY	1980-05-13	No	NA	NA	NA	NA
628	Morehead State University Museum Collection	Coluber constrictor	Colubridae	KY	1980-05-14	Yes	NA	NA	NA	possible ophidiomycosis
632	Morehead State University Museum Collection	Coluber constrictor	Colubridae	KY	1980-05-16	Yes	negative	negative	negative	possible ophidiomycosis
656	Morehead State University Museum Collection	Coluber constrictor	Colubridae	KY	1980-05-22	No	NA	NA	NA	NA
669	Morehead State University Museum Collection	Coluber constrictor	Colubridae	KY	1980-05-22	Yes	NA	NA	NA	possible ophidiomycosis
697	Morehead State University Museum Collection	Coluber constrictor	Colubridae	KY	1980-08-31	No	NA	NA	NA	NA
1129	Morehead State University Museum Collection	Coluber constrictor	Colubridae	FL	1981-03-08	No	NA	NA	NA	NA
296	Morehead State University Museum Collection	Lampropeltis elapsoides	Colubridae	KY	9/19/1977	No	NA	NA	NA	NA
204	Morehead State University Museum Collection	Lampropeltis triangulum	Colubridae	KY	1938	No	NA	NA	NA	NA
207	Morehead State University Museum Collection	Lampropeltis triangulum	Colubridae	KY	8/12/1967	No	NA	NA	NA	NA
208	Morehead State University Museum Collection	Lampropeltis triangulum	Colubridae	KY	May 1971	No	NA	NA	NA	NA
270	Morehead State University Museum Collection	Lampropeltis triangulum	Colubridae	KY	5/24/1977	No	NA	NA	NA	NA
326	Morehead State University Museum Collection	Lampropeltis triangulum	Colubridae	KY	6/1/1978	No	NA	NA	NA	NA
712	Morehead State University Museum Collection	Lampropeltis triangulum	Colubridae	KY	spring 1979	No	NA	NA	NA	NA
713	Morehead State University Museum Collection	Lampropeltis triangulum	Colubridae	KY	spring 1979	No	NA	NA	NA	NA
565	Morehead State University Museum Collection	Lampropeltis triangulum	Colubridae	KY	9/24/1979	No	NA	NA	NA	NA
574	Morehead State University Museum Collection	Lampropeltis triangulum	Colubridae	KY	1979-10-16	No	NA	NA	NA	NA
1030	Morehead State University Museum Collection	Lampropeltis triangulum	Colubridae	KY	6/17/1981	No	NA	NA	NA	NA
793	Morehead State University Museum Collection	Nerodia erythrogaster	Colubridae	TN	1981-04-01	No	NA	NA	NA	NA
794	Morehead State University Museum Collection	Nerodia erythrogaster	Colubridae	TN	1981-04-01	No	NA	NA	NA	NA
262	Morehead State University Museum Collection	Nerodia sipedon	Colubridae	KY	1977-04-26	No	NA	NA	NA	NA
343	Morehead State University Museum Collection	Nerodia sipedon	Colubridae	KY	1978-06-16	No	NA	NA	NA	NA
344	Morehead State University Museum Collection	Nerodia sipedon	Colubridae	KY	1978-06-16	No	NA	NA	NA	NA
348	Morehead State University Museum Collection	Nerodia sipedon	Colubridae	KY	1978-06-30	Yes	NA	NA	NA	possible ophidiomycosis
349	Morehead State University Museum Collection	Nerodia sipedon	Colubridae	KY	1978-06-30	No	NA	NA	NA	NA
355	Morehead State University Museum Collection	Nerodia sipedon	Colubridae	KY	1978-07-19	No	NA	NA	NA	NA
1081	Morehead State University Museum Collection	Nerodia sipedon	Colubridae	KY	1978-09-17	No	NA	NA	NA	NA
499	Morehead State University Museum Collection	Nerodia sipedon	Colubridae	KY	1979-05-30	No	NA	NA	NA	NA
500	Morehead State University Museum Collection	Nerodia sipedon	Colubridae	KY	1979-05-30	Yes	NA	NA	NA	possible ophidiomycosis
645	Morehead State University Museum Collection	Nerodia sipedon	Colubridae	KY	1980-05-21	No	NA	NA	NA	NA
989	Morehead State University Museum Collection	Nerodia sipedon	Colubridae	KY	1981-05-29	No	NA	NA	NA	NA
990	Morehead State University Museum Collection	Nerodia sipedon	Colubridae	KY	1981-05-29	No	NA	NA	NA	NA
994	Morehead State University Museum Collection	Nerodia sipedon	Colubridae	KY	1981-05-29	No	NA	NA	NA	NA
181	Morehead State University Museum Collection	Pantherophis spiloides	Colubridae	KY	1938	No	NA	NA	NA	NA
183	Morehead State University Museum Collection	Pantherophis spiloides	Colubridae	KY	1938	No	NA	NA	NA	NA
184	Morehead State University Museum Collection	Pantherophis spiloides	Colubridae	KY	1938	No	NA	NA	NA	NA
185	Morehead State University Museum Collection	Pantherophis spiloides	Colubridae	KY	1938	No	NA	NA	NA	NA
186	Morehead State University Museum Collection	Pantherophis spiloides	Colubridae	KY	1938	No	NA	NA	NA	NA
187	Morehead State University Museum Collection	Pantherophis spiloides	Colubridae	KY	1967-06-22	No	NA	NA	NA	NA
188	Morehead State University Museum Collection	Pantherophis spiloides	Colubridae	KY	1967-06-22	No	NA	NA	NA	NA
189	Morehead State University Museum Collection	Pantherophis spiloides	Colubridae	KY	Apr 1971	No	NA	NA	NA	NA
235	Morehead State University Museum Collection	Pantherophis spiloides	Colubridae	NC	May 1973	No	NA	NA	NA	NA
190	Morehead State University Museum Collection	Pantherophis spiloides	Colubridae	KY	1973-06-15	Yes	NA	NA	NA	possible ophidiomycosis
715	Morehead State University Museum Collection	Pantherophis spiloides	Colubridae	KY	spring 1977	No	NA	NA	NA	NA
714	Morehead State University Museum Collection	Pantherophis spiloides	Colubridae	KY	spring 1977	No	NA	NA	NA	NA
266	Morehead State University Museum Collection	Pantherophis spiloides	Colubridae	KY	1977-05-18	No	NA	NA	NA	NA
267	Morehead State University Museum Collection	Pantherophis spiloides	Colubridae	KY	1977-05-19	No	NA	NA	NA	NA
269	Morehead State University Museum Collection	Pantherophis spiloides	Colubridae	KY	1977-05-24	No	NA	NA	NA	NA
280	Morehead State University Museum Collection	Pantherophis spiloides	Colubridae	KY	1977-07-20	No	NA	NA	NA	NA
281	Morehead State University Museum Collection	Pantherophis spiloides	Colubridae	KY	1977-07-20	No	NA	NA	NA	NA
292	Morehead State University Museum Collection	Pantherophis spiloides	Colubridae	KY	1977-09-16	Yes	NA	NA	NA	possible ophidiomycosis
592	Morehead State University Museum Collection	Pantherophis spiloides	Colubridae	KY	1977-09-17	No	NA	NA	NA	NA
593	Morehead State University Museum Collection	Pantherophis spiloides	Colubridae	KY	1977-09-17	No	NA	NA	NA	NA
352	Morehead State University Museum Collection	Pantherophis spiloides	Colubridae	KY	1978-06-10	No	NA	NA	NA	NA
330	Morehead State University Museum Collection	Pantherophis spiloides	Colubridae	KY	1978-06-13	No	NA	NA	NA	NA
363	Morehead State University Museum Collection	Pantherophis spiloides	Colubridae	KY	1978-08-05	No	NA	NA	NA	NA
368	Morehead State University Museum Collection	Pantherophis spiloides	Colubridae	KY	1978-08-21	Yes	NA	NA	NA	possible ophidiomycosis
376	Morehead State University Museum Collection	Pantherophis spiloides	Colubridae	KY	1978-08-31	No	NA	NA	NA	NA
377	Morehead State University Museum Collection	Pantherophis spiloides	Colubridae	KY	1978-09-01	No	NA	NA	NA	NA
437	Morehead State University Museum Collection	Pantherophis spiloides	Colubridae	TN	1979-04-21	No	NA	NA	NA	NA
451	Morehead State University Museum Collection	Pantherophis spiloides	Colubridae	KY	1979-04-25	Yes	NA	NA	NA	possible ophidiomycosis
462	Morehead State University Museum Collection	Pantherophis spiloides	Colubridae	KY	1979-05-01	No	NA	NA	NA	NA
491	Morehead State University Museum Collection	Pantherophis spiloides	Colubridae	KY	1979-05-23	No	NA	NA	NA	NA
501	Morehead State University Museum Collection	Pantherophis spiloides	Colubridae	KY	1979-06-02	Yes	NA	NA	NA	possible ophidiomycosis
569	Morehead State University Museum Collection	Pantherophis spiloides	Colubridae	KY	1979-10-11	No	NA	NA	NA	NA
598	Morehead State University Museum Collection	Pantherophis spiloides	Colubridae	KY	1980-05-02	No	NA	NA	NA	NA
689	Morehead State University Museum Collection	Pantherophis spiloides	Colubridae	KY	1980-06-26	No	NA	NA	NA	NA
722	Morehead State University Museum Collection	Pantherophis spiloides	Colubridae	KY	1980-09-21	No	NA	NA	NA	NA
1072	Morehead State University Museum Collection	Pantherophis spiloides	Colubridae	KY	1981-06-26	Yes	NA	NA	NA	possible ophidiomycosis
2539	Morehead State University Museum Collection	Pantherophis spiloides	Colubridae	KY	1981-10-29	No	NA	NA	NA	NA
2679	Morehead State University Museum Collection	Pantherophis spiloides	Colubridae	KY	Jun 1982	No	NA	NA	NA	NA
294	Morehead State University Museum Collection	Regina septemvittata	Colubridae	KY	1977-09-17	Yes	NA	NA	NA	possible ophidiomycosis
338	Morehead State University Museum Collection	Regina septemvittata	Colubridae	KY	1978-06-16	No	NA	NA	NA	NA
340	Morehead State University Museum Collection	Regina septemvittata	Colubridae	KY	1978-06-16	No	NA	NA	NA	NA
364	Morehead State University Museum Collection	Regina septemvittata	Colubridae	KY	1978-08-10	Yes	NA	NA	NA	possible ophidiomycosis
496	Morehead State University Museum Collection	Regina septemvittata	Colubridae	KY	1979-05-30	Yes	equivocal	negative	negative	possible ophidiomycosis
511	Morehead State University Museum Collection	Regina septemvittata	Colubridae	KY	1979-06-02	Yes	equivocal	negative	negative	possible ophidiomycosis
634	Morehead State University Museum Collection	Regina septemvittata	Colubridae	KY	1980-05-18	Yes	equivocal	negative	negative	possible ophidiomycosis
*A subset of snake specimens was sampled for histologic analyses to determine if microscopic lesions of ophidiomycosis were present (positive = histologic lesions that meet the case definition of ophidiomycosis; equivocal = some histologic features consistent with ophidiomycosis are present but >1 diagnostic features were not observed; negative = microscopic lesions incompatible with ophidiomycos…
1. Baker SJ, Haynes E, Gramhofer M, Stanford K, Bailey S, Christman M, et al. Case definition and diagnostic testing for snake fungal disease. Herpetol Rev. 2019;50:279–85.
